# Supplementary material for: Cholesterol-dependent LXR transcription factor activity represses pronociceptive effects of estrogen in sensory neurons and pain induced by myelin basic protein fragments
Source: Brain Behav Immun Health. 2024 Mar 30;38:100757. doi: 10.1016/j.bbih.2024.100757 (PMC10999831; doi:10.1016/j.bbih.2024.100757)
Supplement: Multimedia component 1 [file mmc1.xlsx]

## Sheet: Protocol (2)
	12.14.2021
	Quote #: 15527A
	Sample Origin: Dr. Veronica Shubayev, Jenny Dolkas / UCSD, Anesthesiology
	Sample Description: Tissue, Rat
	Project Description: Myelin autoantigens in neuropathic pain
		Profiling nerve tissues before and after painful injury.
	Total Sterol Panel
	Sample Preparation: Tiffany Cedeno
	MS Data Acquisition: Aaron Armando
	MS Data Analysis: Tiffany Cedeno/Aaron Armando
	Data Validation: Aaron Armando
	Data acquisition: 12.09.2021
	Sample #	Sample ID	Condition	Tissue Type	Amount Rcvd (mg)	Homogen Vol (uL)	Amount Used (uL)
	1	VS1+VS4	Male Injury	nerve tissue	37.1	500	200
	2	VS2+VS3	Male Injury	nerve tissue	39	500	200
	3	VS5+VS6	Male Injury	nerve tissue	31.8	500	200
	4	VS7+VS8	Male Sham	nerve tissue	25.4	500	200
	5	VS9+VS10	Male Sham	nerve tissue	25.9	500	200
	6	VS11+VS12	Male Sham	nerve tissue	24.4	500	200
	7	VS13+VS16	Female Injury	nerve tissue	24	500	200
	8	VS14+VS18	Female Injury	nerve tissue	23.5	500	200
	9	VS15+VS17	Female Injury	nerve tissue	21.9	500	200
	10	VS19+VS20	Female Sham	nerve tissue	22.9	500	200
	11	VS21+VS22	Female Sham	nerve tissue	24.7	500	200
	12	VS23+VS24	Female Sham	nerve tissue	23	500	100
	Method
	Extraction and Saponification
	Sample: 200 uL
	Add 500uL Butanol/Methanol (3:1)
	Add 250uL 1N NaOH
	Sonicate 10min
	Vortex
	Incubate for 1.5 hrs at 37oC
	Add 20uL 1X IS
	500uL Heptane/Ethyl Acetate (3:1)
	250uL 1N HCl
	Vortex
	Centrifuge 4000 RPM for 5 min
	Transfer upper layer to MS Vial
	Remove solvent in Speed Vac
	LC-MS Analysis
	Reconstitute in 50uL 90% MeOH +0.1% formic acid
	10 uL injection
	ACQUITY UPLC System, Waters
	Column - Phenomenex Kinetics C18 2.1x150mm 1.7um
	Analysis: Mass spectrometer, Sciex 6500 Qtrap
	Reconstitute in 50uL 90% MeOH +0.1% formic acid
	10 uL injection
	ACQUITY UPLC System, Waters
	Column - Phenomenex Kinetics C18 2.1x150mm 1.7um
	Analysis: Mass spectrometer, Sciex 6500 Qtrap

## Sheet: Data
		Total Sterol Panel
		Data are expressed in ng/mg Tissue
		ND = not detected
			ng/mg Tissue
	Samples		14-DML	22-OHC	24,25-EpC	24-OHC	25-OHC	27-OHC	4b-OHC	7,25-dOHC	7,27-dOHC	7a-OHC	7a-OH-ONE	7-DHC	7-KetoC	8-DHC	Campesterol	Cholestanol	Cholesterol	Desmosterol	DHL	Dihydro FF-MAS	Dihydro T-MAS	Ergosterol	FF-MAS	Lanosterol	Sitosterol	Zymostenol	Zymosterol
	VS1+VS4		188.43	ND	0.246279	ND	0.475516	ND	0.745418	ND	ND	5.35117	0.042295	3.26509	16.2677	4.70183	51.3166	16.2741	17369.8	3.6378	8.85436	ND	43.9767	ND	3.26105	28.5892	2.7222	ND	10.6153
	VS2+VS3		311.81	ND	0.141963	ND	0.389151	ND	0.417939	ND	ND	6.13519	0.130151	1.51713	11.702	4.21737	64.6826	23.1958	23719.4	2.70839	15.4871	ND	56.8791	ND	8.20772	67.9635	1.38078	ND	39.5266
	VS5+VS6		133.442	ND	0.199331	ND	0.428773	ND	0.348058	ND	ND	4.30341	0.0175468	3.17474	7.09261	6.55888	39.773	14.8787	14714.6	3.38789	5.39412	ND	29.3988	ND	1.93661	19.3674	2.08906	ND	12.9624
	VS7+VS8		432.204	ND	0.468919	ND	0.241122	ND	0.252304	ND	ND	13.3583	0.404175	8.53642	21.7711	13.0534	81.9117	28.4732	30089.3	7.15635	15.7359	ND	86.1233	ND	12.2694	71.9142	3.27159	ND	31.9422
	VS9+VS10		692.925	ND	0.500804	ND	0.158397	ND	0.424658	ND	ND	15.6143	0.0316463	7.55401	26.928	17.3915	113.643	34.6038	35782.6	10.761	23.0946	ND	126.704	ND	10.8089	106.534	2.6966	ND	25.1727
	VS11+VS12		725.113	ND	0.838131	ND	0.194071	ND	0.638768	ND	ND	10.7346	0.182909	8.75671	12.9893	17.1838	128.713	39.8916	39472.9	10.7746	23.7776	ND	121.142	ND	22.1686	131.985	3.24268	ND	27.298
	VS13+VS16		160.299	ND	0.251196	ND	0.720828	ND	ND	ND	ND	10.5923	0.0333597	3.74756	23.1703	9.24187	47.8025	16.267	17127.8	5.82908	6.45941	ND	37.1854	ND	3.32463	26.8078	2.3139	ND	12.8376
	VS14+VS18		190.502	ND	0.426268	ND	0.685612	ND	0.401686	ND	ND	8.65695	0.0730918	4.99848	14.1989	8.28555	46.9473	19.1148	19341	7.34108	8.31803	ND	41.5692	ND	3.24965	29.4018	2.60049	ND	23.376
	VS15+VS17		123.016	ND	0.409369	ND	0.746885	ND	0.122312	ND	ND	10.3015	0.0441782	4.88125	25.4192	10.1833	40.6896	15.0983	16116.1	6.71566	4.97931	ND	26.8452	ND	1.52198	21.2134	3.2048	ND	14.545
	VS19+VS20		737.181	ND	0.460484	ND	0.248141	ND	0.253663	ND	ND	25.1751	0.292129	9.8518	43.9672	16.722	143.897	42.0481	43960.5	12.7409	28.184	ND	138.109	ND	13.7236	138.823	5.55598	ND	51.0267
	VS21+VS22		377.36	ND	0.632261	ND	0.177115	ND	0.392521	ND	ND	9.47129	0.540811	11.3877	10.1268	17.5309	79.4709	22.8542	25969.3	13.6853	12.7528	ND	72.2249	ND	6.96308	63.7588	2.52361	ND	28.9919
	VS23+VS24		655.787	ND	0.863235	ND	0.298794	ND	ND	ND	ND	7.29038	0.500379	11.494	7.36711	21.4469	119.042	45.6738	48891.3	14.4268	23.8997	ND	132.565	ND	13.0721	83.0896	4.7492	ND	43.3305

## Sheet: Abbreviations
	Abbreviations
	14-DML	14-demethyl-lanosterol
	22-OHC	22-Hydroxycholesterol
	24,25-EpC	24,25-epoxy-cholesterol
	24-OHC	24-Hydroxycholesterol
	25-OHC	25-Hydroxycholesterol
	27-OHC	27-Hydroxycholesterol
	4b-OHC	4β-Hydroxycholesterol
	7,25-dOHC	7,25-Dihydroxycholesterol
	7,27-dOHC	7,27-Dihydroxycholesterol
	7a-OHC	7alpha-Hydroxycholesterol
	7a-OH-ONE	7alpha-hydroxy-4-cholesten-3-one
	7-DHC	7-Dehydrocholesterol
	7-KetoC	7-Ketocholesterol
	8-DHC	8-Dehydrocholesterol
	Campesterol	Campesterol
	Cholestanol	Cholestanol
	Cholesterol	Cholesterol
	Desmosterol	Desmosterol
	DHL	24,25-Dihydrolanosterol
	Dihydro FF-MAS	4,4-dimethyl-cholest-8(9), 14-dien-3b-ol
	Dihydro T-MAS	4,4-dimethyl-cholest-8(9)-en-3b-ol
	Ergosterol	Ergosterol
	FF-MAS	14-demethyl-14-dehydrolanosterol
	Lanosterol	Lanosterol
	Sitosterol	Sitosterol
	Zymostenol	Zymostenol
	Zymosterol	Zymosterol
